# Supplementary material for: ProMMF_Kron: a multimodal deep learning model for immunotherapy response prediction in stomach adenocarcinoma
Source: Front Immunol. 2026 Feb 10;17:1602846. doi: 10.3389/fimmu.2026.1602846 (PMC12929529; doi:10.3389/fimmu.2026.1602846)
Supplement: Supplementary file 2 [file Table2.xlsx]

## Sheet: Sheet1
Table S2. Patient ID number used.
	STAD	CRC
1	TCGA-CG-4444	TCGA-CM-5868
2	TCGA-BR-8059	TCGA-CM-6165
3	TCGA-CG-4438	TCGA-AA-3956
4	TCGA-VQ-A8PB	TCGA-CA-6716
5	TCGA-FP-A4BF	TCGA-D5-6930
6	TCGA-D7-6820	TCGA-AY-A8YK
7	TCGA-VQ-A8PJ	TCGA-CM-6164
8	TCGA-CG-4476	TCGA-AF-A56N
9	TCGA-F1-6177	TCGA-D5-6530
10	TCGA-BR-8592	TCGA-G4-6323
11	TCGA-BR-8081	TCGA-A6-4107
12	TCGA-BR-8368	TCGA-AY-4070
13	TCGA-VQ-A925	TCGA-QL-A97D
14	TCGA-BR-A4J6	TCGA-F5-6813
15	TCGA-BR-8678	TCGA-A6-6653
16	TCGA-BR-A453	TCGA-AH-6903
17	TCGA-D7-A6EX	TCGA-DM-A28K
18	TCGA-D7-8570	TCGA-AD-6890
19	TCGA-BR-A4J8	TCGA-CM-5862
20	TCGA-CG-4475	TCGA-A6-6648
21	TCGA-VQ-A8PQ	TCGA-D5-5541
22	TCGA-BR-7957	TCGA-CM-6679
23	TCGA-BR-6457	TCGA-CM-6677
24	TCGA-BR-8591	TCGA-G4-6306
25	TCGA-KB-A6F7	TCGA-AA-3693
26	TCGA-FP-8631	TCGA-AG-A01N
27	TCGA-BR-7196	TCGA-AA-3837
28	TCGA-BR-6456	TCGA-EI-6883
29	TCGA-VQ-A8E2	TCGA-A6-3807
30	TCGA-CD-A4MJ	TCGA-CM-6170
31	TCGA-BR-7716	TCGA-AZ-6600
32	TCGA-VQ-A91Q	TCGA-F4-6856
33	TCGA-BR-A4IZ	TCGA-DM-A1HA
34	TCGA-CD-A486	TCGA-DC-6160
35	TCGA-CD-A4MI	TCGA-F4-6460
36	TCGA-BR-8590	TCGA-CM-6162
37	TCGA-BR-6565	TCGA-G4-6302
38	TCGA-VQ-A91S	TCGA-AF-6672
39	TCGA-R5-A7ZR	TCGA-F5-6812
40	TCGA-VQ-A8DV	TCGA-DC-4745
41	TCGA-D7-A4Z0	TCGA-CM-6167
42	TCGA-RD-A8N6	TCGA-CK-6751
43	TCGA-IP-7968	TCGA-DM-A1D6
44	TCGA-VQ-AA64	TCGA-EI-6511
45	TCGA-BR-A4PE	TCGA-A6-2681
46	TCGA-RD-A8NB	TCGA-AA-A00N
47	TCGA-HU-A4H0	TCGA-DM-A0X9
48	TCGA-BR-7958	TCGA-AA-3684
49	TCGA-CD-A4MH	TCGA-AY-A71X
50	TCGA-RD-A8N0	TCGA-AG-3901
51	TCGA-BR-8297	TCGA-DM-A1D8
52	TCGA-HU-A4G6	TCGA-CL-5918
53	TCGA-VQ-A8PE	TCGA-DY-A1DC
54	TCGA-D7-A4YU	TCGA-AA-A022
55	TCGA-VQ-A91D	TCGA-F4-6459
56	TCGA-BR-8381	TCGA-CM-5348
57	TCGA-CD-8536	TCGA-CA-5255
58	TCGA-R5-A7ZI	TCGA-AF-2693
59	TCGA-CD-A487	TCGA-CA-5256
60	TCGA-BR-8486	TCGA-AZ-4681
61	TCGA-VQ-A8PM	TCGA-AD-5900
62	TCGA-F1-6875	TCGA-AZ-6599
63	TCGA-CD-5799	TCGA-EI-6506
64	TCGA-BR-7703	TCGA-G4-6586
65	TCGA-3M-AB46	TCGA-AF-2687
66	TCGA-VQ-A91K	TCGA-NH-A6GA
67	TCGA-D7-A748	TCGA-F4-6461
68	TCGA-HU-8608	TCGA-AA-A02Y
69	TCGA-FP-7916	TCGA-CA-6717
70	TCGA-BR-A4PD	TCGA-EI-6508
71	TCGA-VQ-AA6F	TCGA-AG-A02N
72	TCGA-HU-A4H5	TCGA-AA-3846
73	TCGA-VQ-A8PP	TCGA-CM-5861
74	TCGA-D7-6519	TCGA-AZ-6603
75	TCGA-D7-6822	TCGA-A6-6649
76	TCGA-VQ-A8PX	TCGA-AG-A008
77	TCGA-CD-5798	TCGA-CI-6622
78	TCGA-VQ-A8E0	TCGA-CA-5797
79	TCGA-D7-8576	TCGA-3L-AA1B
80	TCGA-CD-5800	TCGA-CK-5914
81	TCGA-HU-A4GN	TCGA-D5-6541
82	TCGA-BR-8484	TCGA-AA-3966
83	TCGA-BR-8077	TCGA-CM-6675
84	TCGA-D7-A747	TCGA-F5-6702
85	TCGA-BR-A4J7	TCGA-AY-6386
86	TCGA-HU-A4G2	TCGA-AG-A011
87	TCGA-D7-6520	TCGA-G4-6320
88	TCGA-VQ-AA6I	TCGA-A6-5660
89	TCGA-HU-A4GY	TCGA-CK-6747
90	TCGA-D7-A74A	TCGA-4N-A93T
91	TCGA-BR-6566	TCGA-AA-3952
92	TCGA-HU-8604	TCGA-AF-4110
93	TCGA-VQ-A928	TCGA-NH-A6GB
94	TCGA-MX-A5UJ	TCGA-D5-6931
95	TCGA-VQ-A923	TCGA-AG-3898
96	TCGA-D7-A4YV	TCGA-A6-6654
97	TCGA-BR-A4J9	TCGA-G5-6641
98	TCGA-D7-8578	TCGA-AG-A02X
99	TCGA-BR-8365	TCGA-DC-5337
100	TCGA-FP-8099	TCGA-AA-A02H
101	TCGA-CD-8535	TCGA-DM-A280
102	TCGA-VQ-A8PK	TCGA-AG-3878
103	TCGA-CD-8529	TCGA-G4-6315
104	TCGA-VQ-A8P3	TCGA-F4-6854
105	TCGA-F1-A72C	TCGA-AA-A02F
106	TCGA-HF-7133	TCGA-AZ-6605
107	TCGA-BR-8687	TCGA-D5-6924
108	TCGA-D7-A4YT	TCGA-DM-A28M
109	TCGA-RD-A8N5	TCGA-EI-6507
110	TCGA-VQ-A8DU	TCGA-DM-A1D9
111	TCGA-D7-6817	TCGA-AG-3892
112	TCGA-BR-6455	TCGA-D5-6928
113	TCGA-HU-A4GQ	TCGA-AZ-6606
114	TCGA-BR-7197	TCGA-CK-6746
115	TCGA-VQ-A8DT	TCGA-F4-6569
116	TCGA-D7-8572	TCGA-AA-A02O
117	TCGA-D7-8579	TCGA-CM-4752
118	TCGA-IN-7806	TCGA-A6-5661
119	TCGA-BR-8289	TCGA-AY-5543
120	TCGA-RD-A8N9	TCGA-AA-3971
121	TCGA-FP-8210	TCGA-AA-3818
122	TCGA-CG-4304	TCGA-AD-6895
123	TCGA-VQ-A8PF	TCGA-QG-A5YV
124	TCGA-BR-A44T	TCGA-G4-6307
125	TCGA-VQ-A94U	TCGA-CM-5341
126	TCGA-VQ-A8P2	TCGA-AG-A00C
127	TCGA-BR-8589	TCGA-AG-A015
128	TCGA-D7-6526	TCGA-AM-5821
129	TCGA-VQ-AA6G	TCGA-D5-6535
130	TCGA-HF-A5NB	TCGA-AZ-4308
131	TCGA-D7-8574	TCGA-5M-AATE
132	TCGA-VQ-A8DZ	TCGA-F4-6704
133	TCGA-BR-8588	TCGA-CM-6172
134	TCGA-RD-A7BS	TCGA-EI-6917
135	TCGA-BR-6453	TCGA-AA-3821
136	TCGA-HU-A4GD	TCGA-F4-6808
137	TCGA-FP-7998	TCGA-AA-3994
138	TCGA-D7-A6EZ	TCGA-DC-4749
139	TCGA-BR-8291	TCGA-DM-A1D7
140	TCGA-BR-A4IU	TCGA-AD-A5EJ
141	TCGA-RD-A7BW	TCGA-D5-6932
142	TCGA-VQ-A8PC	TCGA-AA-3848
143	TCGA-HU-A4GU	TCGA-AZ-5407
144	TCGA-CG-4465	TCGA-EI-6885
145	TCGA-VQ-A91N	TCGA-A6-5667
146	TCGA-F1-A448	TCGA-AA-3664
147	TCGA-MX-A666	TCGA-AD-6964
148	TCGA-CD-5801	TCGA-DM-A285
149	TCGA-BR-8682	TCGA-A6-5664
150	TCGA-CG-4305	TCGA-F4-6806
151	TCGA-BR-6707	TCGA-DC-6682
152	TCGA-HU-8249	TCGA-F4-6703
153	TCGA-VQ-AA6A	TCGA-DC-6681
154	TCGA-CD-A48C	TCGA-CM-6678
155	TCGA-BR-8677	TCGA-G4-6628
156	TCGA-BR-A4J1	TCGA-AG-A01L
157	TCGA-VQ-A8E3	TCGA-AA-3947
158	TCGA-D7-A6F2	TCGA-AA-3986
159	TCGA-FP-A9TM	TCGA-DM-A28F
160	TCGA-VQ-A91U	TCGA-AG-4021
161	TCGA-CG-4441	TCGA-AA-3673
162	TCGA-D7-A4YX	TCGA-F4-6807
163	TCGA-D7-5577	TCGA-AA-3968
164	TCGA-R5-A7O7	TCGA-DM-A28A
165	TCGA-BR-6803	TCGA-CM-6163
166	TCGA-BR-A4IV	TCGA-CK-5916
167	TCGA-VQ-A91A	TCGA-CK-6748
168	TCGA-D7-6518	TCGA-AA-A03F
169	TCGA-VQ-AA68	TCGA-AF-A56L
170	TCGA-BR-8371	TCGA-A6-2686
171	TCGA-VQ-AA6B	TCGA-AF-6655
172	TCGA-BR-6852	TCGA-CA-6715
173	TCGA-FP-7829	TCGA-AA-3666
174	TCGA-VQ-A91V	TCGA-NH-A50U
175	TCGA-VQ-AA69	TCGA-AH-6547
176	TCGA-RD-A8N1	TCGA-DM-A1D0
177	TCGA-FP-A4BE	TCGA-AG-3881
178	TCGA-VQ-A8PO	TCGA-CK-5913
179	TCGA-VQ-A8PH	TCGA-G4-6311
180	TCGA-D7-6815	TCGA-D5-6922
181	TCGA-BR-A4J5	TCGA-DM-A288
182	TCGA-BR-8372	TCGA-D5-6536
183	TCGA-VQ-AA6D	TCGA-DC-6154
184	TCGA-KB-A93J	TCGA-AD-6899
185	TCGA-BR-8366	TCGA-A6-5665
186	TCGA-BR-7715	TCGA-CM-5863
187	TCGA-HF-7136	TCGA-EI-6884
188	TCGA-CD-8534	TCGA-AG-4015
189	TCGA-BR-8384	TCGA-AA-3864
190	TCGA-CD-8526	TCGA-AA-3975
191	TCGA-BR-8363	TCGA-A6-6137
192	TCGA-HF-7132	TCGA-DY-A1DG
193	TCGA-HU-A4G3	TCGA-AG-3894
194	TCGA-D7-A6EY	TCGA-F5-6465
195	TCGA-CG-4306	TCGA-AA-3856
196	TCGA-HU-A4GX	TCGA-CK-4952
197	TCGA-BR-A452	TCGA-AF-6136
198	TCGA-VQ-A927	TCGA-A6-A56B
199	TCGA-SW-A7EA	TCGA-CM-4746
200	TCGA-VQ-A8PD	TCGA-CM-5349
201	TCGA-BR-A44U	TCGA-NH-A5IV
202	TCGA-BR-A4CR	TCGA-AZ-5403
203	TCGA-HU-A4GT	TCGA-AA-3844
204	TCGA-R5-A7ZE	TCGA-AA-3877
205	TCGA-BR-8686	TCGA-AZ-6601
206	TCGA-BR-6802	TCGA-AG-A01Y
207	TCGA-D7-6524	TCGA-CM-4751
208	TCGA-CD-A489	TCGA-AF-A56K
209	TCGA-VQ-A8E7	TCGA-AA-3811
210	TCGA-CG-4301	TCGA-AG-A026
211	TCGA-VQ-A91Y	TCGA-AG-A020
212	TCGA-VQ-AA6K	TCGA-CK-4951
213	TCGA-HJ-7597	TCGA-AG-3902
214	TCGA-HU-A4G9	TCGA-AA-3715
215	TCGA-BR-7707	TCGA-DC-6157
216	TCGA-D7-6522	TCGA-F5-6814
217	TCGA-BR-A4QI	TCGA-F5-6861
218	TCGA-CG-4443	TCGA-AZ-4315
219	TCGA-BR-7722	TCGA-A6-2671
220	TCGA-BR-7717	TCGA-AG-3726
221	TCGA-BR-6706	TCGA-AA-A01V
222	TCGA-CD-8532	TCGA-AM-5820
223	TCGA-IN-7808	TCGA-AA-A01P
224	TCGA-R5-A7ZF	TCGA-EI-6513
225	TCGA-CG-4442	TCGA-CL-5917
226	TCGA-ZA-A8F6	TCGA-F5-6464
227	TCGA-HU-A4H8	TCGA-AD-6963
228	TCGA-BR-A4IY	TCGA-AH-6544
229	TCGA-BR-7901	TCGA-CM-4744
230	TCGA-BR-6563	TCGA-A6-5657
231	TCGA-VQ-A94P	TCGA-CM-6169
232	TCGA-VQ-AA6J	TCGA-AH-6643
233	TCGA-CD-5804	TCGA-AA-3950
234	TCGA-BR-8680	TCGA-DM-A282
235	TCGA-BR-6454	TCGA-EF-5830
236	TCGA-BR-8284	TCGA-CA-5796
237	TCGA-D7-6818	TCGA-CK-4950
238	TCGA-BR-A4QL	TCGA-CM-6680
239	TCGA-BR-6564	TCGA-AA-3833
240	TCGA-BR-8367	TCGA-AG-3887
241	TCGA-RD-A8N4	TCGA-D5-5537
242	TCGA-D7-A6F0	TCGA-AA-3679
243	TCGA-BR-6452	TCGA-G4-6309
244	TCGA-BR-8487	TCGA-NH-A8F8
245	TCGA-RD-A7C1	TCGA-A6-6142
246	TCGA-SW-A7EB	TCGA-F4-6570
247	TCGA-VQ-A91Z	TCGA-A6-A567
248	TCGA-BR-A4CS	TCGA-D5-6920
249	TCGA-VQ-A8PU	TCGA-AU-3779
250	TCGA-VQ-A924	TCGA-G4-6626
251	TCGA-BR-8080	TCGA-CL-4957
252	TCGA-HU-A4GF	TCGA-AA-A01X
253	TCGA-VQ-A94O	TCGA-D5-6898
254	TCGA-HU-A4GH	TCGA-D5-6533
255	TCGA-BR-8483	TCGA-AA-3696
256	TCGA-MX-A663	TCGA-AG-A01W
257	TCGA-MX-A5UG	TCGA-SS-A7HO
258	TCGA-BR-8382	TCGA-DM-A28G
259	TCGA-CG-4462	TCGA-AG-3890
260	TCGA-CD-8531	TCGA-G4-6297
261	TCGA-B7-5816	TCGA-D5-5538
262	TCGA-BR-8369	TCGA-EI-6509
263	TCGA-FP-8211	TCGA-AY-4071
264	TCGA-D7-8575	TCGA-F4-6463
265	TCGA-CD-A4MG	TCGA-AG-4022
266	TCGA-CD-8530	TCGA-AA-A01R
267	TCGA-VQ-A8P8	TCGA-AA-3681
268	TCGA-RD-A8MW	TCGA-AA-3845
269	TCGA-BR-7851	TCGA-EI-6514
270	TCGA-BR-A4PF	TCGA-G4-6588
271	TCGA-F1-6874	TCGA-AA-3875
272	TCGA-RD-A8N2	TCGA-D5-6531
273	TCGA-HU-A4G8	TCGA-AA-3949
274	TCGA-BR-A4J2	TCGA-AA-3850
275	TCGA-RD-A8MV	TCGA-AU-6004
276	TCGA-HU-8610	TCGA-F5-6810
277	TCGA-D7-A4YY	TCGA-DC-6155
278	TCGA-FP-7735	TCGA-AZ-4615
279	TCGA-CG-4477	TCGA-AA-3989
280	TCGA-HU-A4H6	TCGA-AG-3727
281	TCGA-CG-4460	TCGA-A6-6138
282	TCGA-FP-8209	TCGA-AA-3814
283		TCGA-A6-6652
284		TCGA-A6-3809
285		TCGA-AA-3831
286		TCGA-WS-AB45
287		TCGA-AG-3885
288		TCGA-CK-5912
289		TCGA-DC-5869
290		TCGA-D5-6537
291		TCGA-CM-6171
292		TCGA-DY-A0XA
293		TCGA-D5-6539
294		TCGA-AG-3883
295		TCGA-DM-A1DB
296		TCGA-AG-A002
297		TCGA-AZ-6598
298		TCGA-AA-3858
299		TCGA-CM-4743
300		TCGA-AA-3678
301		TCGA-DC-6683
302		TCGA-AA-3812
303		TCGA-NH-A6GC
304		TCGA-A6-4105
305		TCGA-AA-3867
306		TCGA-DC-6158
307		TCGA-EI-6882
308		TCGA-EI-6512
309		TCGA-DT-5265
310		TCGA-5M-AAT6
311		TCGA-D5-7000
312		TCGA-AD-A5EK
313		TCGA-AA-3842
314		TCGA-CM-6166
315		TCGA-D5-6540
316		TCGA-F4-6809
317		TCGA-NH-A50T
318		TCGA-AG-A016
319		TCGA-AD-6888
320		TCGA-AG-3896
321		TCGA-AF-2690
322		TCGA-CK-5915
323		TCGA-D5-6926
324		TCGA-AA-3685
325		TCGA-QG-A5Z2
326		TCGA-AA-A01Z
327		TCGA-AA-A03J
328		TCGA-AG-4008
329		TCGA-A6-5662
330		TCGA-AG-3882
331		TCGA-EI-7004
332		TCGA-CA-6718
333		TCGA-A6-6651
334		TCGA-5M-AAT4
335		TCGA-AD-6889
336		TCGA-CM-5344
337		TCGA-CM-5860
338		TCGA-G4-6294
339		TCGA-AA-3976
340		TCGA-CM-6674
341		TCGA-AG-3909
342		TCGA-D5-6927
343		TCGA-EI-6881
344		TCGA-AA-3984
345		TCGA-D5-5539
346		TCGA-AA-3851
347		TCGA-AY-6197
348		TCGA-G4-6299
349		TCGA-F4-6805
350		TCGA-CM-5864
351		TCGA-DM-A28E
352		TCGA-AA-3979
353		TCGA-A6-2685
354		TCGA-D5-6534
355		TCGA-AA-A01T
356		TCGA-G4-6304
357		TCGA-AD-6965
